# Supplementary material for: Auditory brainstem response deficits in learning disorders and developmental language disorder: a systematic review and meta-analysis
Source: Sci Rep. 2022 Nov 22;12:20124. doi: 10.1038/s41598-022-20438-7 (PMC9684495; doi:10.1038/s41598-022-20438-7)
Supplement: Supplementary file 2 — Supplementary Information 2. [file 41598_2022_20438_MOESM2_ESM.csv]

Study	FirstAuthor_Year	Group	Subtype	StimType	Condition_Other	ABR_Wave	AgeMean	N_Clinical	N_Control	Mean_Amplitude_Clinical	SD_Amplitude_Clinical	Mean_Amplitude_Control	SD_Amplitude_Control	AmplitudeHedgesG	SDOverallAmplitude	VarianceAmplitude	SEOverallAmplitude	SEsquaredAmplitude	FValueGroupAmplitude	TValueGroupAmplitude	PValueGroupAmplitude	Mean _Latency_Clinical	SD_Latency_Clinical	Mean_Latency_Control	SD_Latency_Control	LatencyHedgesG	SDOverallLatency	VarianceLatency	SEOverallLatency	SEsquaredLatency	FValueGroupLatency	TValueGroupLatency	PValueGroupLatency
Brainstem timing deficits in children with learning impairment may result from corticofugal origins	Song (2008)	LD	Learning Disability Not Specified	Speech	NA	Wave III	NA	88	86	NA	NA	NA	NA	NA	NA	NA	NA	NA	NA	NA	NA	4.86	0.33	4.83	0.27	0.09938936	0.301843175	0.091109302	0.022882672	0.000523617	0.286	NA	0.752
On the Relationship between Speech- and Nonspeech-Evoked Auditory Brainstem Responses	Song (2006)	LD	Learning Disability Not Specified	Clicks	Quiet	Wave V	NA	119	115	0.31	0.37	0.37	0.37	-0.162162162	0.37	0.1369	0.024187657	0.000585043	2.44		0.12	5.85	0.26	5.87	0.3	-0.071334508	0.280369215	0.078606897	0.018328309	0.000335927	0.002		0.964
On the Relationship between Speech- and Nonspeech-Evoked Auditory Brainstem Responses	Song (2006)	LD	Learning Disability Not Specified	Clicks	In Noise	Wave V	NA	119	115	0.2	0.25	0.19	0.28	0.037712246	0.265165856	0.070312931	0.017334434	0.000300483	2.44		0.12	6.13	0.36	6.14	0.29	-0.030536345	0.327478612	0.107242241	0.021407947	0.0004583	0.002		0.964
Deficits in auditory brainstem pathway encoding of speech sounds in children with learning problems.	King (2002)	LD	Learning Disability Not Specified	Clicks	NA	Wave V	NA	54	33	NA	NA	NA	NA	NA	NA	NA	NA	NA	NA	NA	NA	NA	NA	NA	NA	0.1613	0.2213	0.04897369	0.02372585	0.000562916	0.5329	0.73	0.47
Deficits in auditory brainstem pathway encoding of speech sounds in children with learning problems.	King (2002)	LD	Learning Disability Not Specified	Speech	NA	Wave A	NA	54	33	NA	NA	NA	NA	NA	NA	NA	NA	NA	NA	NA	NA	7.61	0.31	7.47	0.23	0.495481417	0.282553483	0.079836471	0.030292913	0.000917661	5.1529	2.27	0.026
Brainstem response to speech and non-speech stimuli in children with learning problems	Malayeri (2014)	LD	Reading Problems � ADD	Clicks	NA	Wave I	9.9	48	34	0.208	0.083	0.219	0.049	-0.154980313	0.070976757	0.0050377	0.007838072	6.14E-05	1.374	NA	0.245	1.576	0.077	1.539	0.109	0.404083307	0.091565277	0.0083842	0.010111693	0.000102246	3.049	NA	0.085
Brainstem response to speech and non-speech stimuli in children with learning problems	Malayeri (2014)	LD	Reading Problems � ADD	Speech	NA	Wave I	9.9	45	32	0.069	0.035	0.051	0.027	0.563605546	0.03193723	0.001019987	0.003639585	1.32E-05	0.202	NA	0.654	1.943	0.253	1.781	0.138	0.760107253	0.213127818	0.045423467	0.024288169	0.000589915	10.862	NA	0.002
Brainstem response to speech and non-speech stimuli in children with learning problems	Malayeri (2014)	LD	Reading Problems � ADD	Clicks	NA	Wave III	9.9	49	34	0.213	0.091	0.248	0.054	-0.448303318	0.078072141	0.006095259	0.008569531	7.34E-05	0.071	NA	0.791	3.766	0.192	3.669	0.115	0.587789236	0.165025138	0.027233296	0.018113862	0.000328112	6.792	NA	0.011
Brainstem response to speech and non-speech stimuli in children with learning problems	Malayeri (2014)	LD	Reading Problems � ADD	Speech	NA	Wave III	9.9	49	34	0.089	0.059	0.096	0.038	-0.135951522	0.051488942	0.002651111	0.005651646	3.19E-05	0.458	NA	0.501	4.23	0.34	4.097	0.16	0.47339255	0.280950767	0.078933333	0.030838353	0.000951004	2.745	NA	0.102
Brainstem response to speech and non-speech stimuli in children with learning problems	Malayeri (2014)	LD	Reading Problems � ADD	Clicks	NA	Wave V	9.9	49	34	0.171	0.083	0.213	0.041	-0.608298285	0.069045074	0.004767222	0.007578681	5.74E-05	0.243	NA	0.624	5.547	0.22	5.434	0.13	0.599179383	0.188591269	0.035566667	0.020700581	0.000428514	6.988	NA	0.01
Brainstem response to speech and non-speech stimuli in children with learning problems	Malayeri (2014)	LD	Reading Problems � ADD	Speech	NA	Wave V	9.9	48	34	0.061	0.046	0.07	0.045	-0.197411029	0.045590158	0.002078463	0.005034591	2.53E-05	0.751	NA	0.389	6.107	0.318	5.818	0.203	1.045503298	0.276421892	0.076409062	0.030525691	0.000931818	0.318	NA	0.002
Brainstem response to speech and non-speech stimuli in children with learning problems	Malayeri (2014)	LD	Reading Problems � ADD	Clicks	NA	Wave A	9.9	48	34	-0.3	0.101	-0.303	0.073	0.033147047	0.090505801	0.0081913	0.009994694	9.99E-05	0.037	NA	0.848	6.363	0.202	6.201	0.114	0.945878367	0.171269379	0.0293332	0.018913539	0.000357722	1.093	NA	0.015
Brainstem response to speech and non-speech stimuli in children with learning problems	Malayeri (2014)	LD	Reading Problems � ADD	Speech	NA	Wave A	9.9	47	33	-0.239	0.071	-0.188	0.023	-0.902984033	0.056479404	0.003189923	0.006314589	3.99E-05	2.298	NA	0.104	7.029	0.398	6.777	0.17	0.776675599	0.324459788	0.105274154	0.036275707	0.001315927	11.566		0.001
Reading and subcortical auditory function	Banai (2009)	LD	Reading Problems	Speech	NA	Wave V	9.8	25	38	NA	NA	NA	NA	NA	NA	NA	NA	NA	NA	NA	NA	6.674	0.21	6.396	0.2	1.36279234	0.203992928	0.041613115	0.025700693	0.000660526
Reading and subcortical auditory function	Banai (2009)	LD	Reading Problems	Speech	NA	Wave A	9.8	25	38	NA	NA	NA	NA	NA	NA	NA	NA	NA	NA	NA	NA	7.746	0.29	7.333	0.25	1.549979275	0.266455176	0.070998361	0.033570197	0.001126958
Auditory brainstem correlates of perceptual timing deficits	Johnson (2007)	LD	Language Based Learning Disability	Speech	Good Backward Masking Score Clinical Group	Wave V	NA	30	24	NA	NA	NA	NA	NA	NA	NA	NA	NA	NA	NA	NA	7.76	0.23	7.78	0.25	-0.083663589	0.239052617	0.057146154	0.032530941	0.001058262
Auditory brainstem correlates of perceptual timing deficits	Johnson (2007)	LD	Language Based Learning Disability	Speech	Good Backward Masking Score Clinical Group	Wave A	NA	30	24	NA	NA	NA	NA	NA	NA	NA	NA	NA	NA	NA	NA	8.66	0.28	8.64	0.26	0.073709423	0.271335727	0.073623077	0.036924116	0.00136339			0.024
Auditory brainstem correlates of perceptual timing deficits	Johnson (2007)	LD	Language Based Learning Disability	Speech	Bad Backward Masking Score Clinical Group	Wave V	NA	16	24	NA	NA	NA	NA	NA	NA	NA	NA	NA	NA	NA	NA	7.87	0.28	7.78	0.25	0.343180858	0.26225239	0.068776316	0.041465744	0.001719408
Auditory brainstem correlates of perceptual timing deficits	Johnson (2007)	LD	Language Based Learning Disability	Speech	Bad Backward Masking Score Clinical Group	Wave A	NA	16	24	NA	NA	NA	NA	NA	NA	NA	NA	NA	NA	NA	NA	8.86	0.33	8.64	0.26	0.759512437	0.28965951	0.083902632	0.04579919	0.002097566			0.019
Auditory Brainstem Response,�Middle Latency Response,�and Late Cortical Evoked Potentials in Children with Learning Disabilities	Purdy (2002)	LD	Suspected APD	Clicks	NA	Wave V	9.25	10	10	NA	NA	NA	NA	NA	NA	NA	NA	NA	NA	NA	NA	5.68	NA	5.82	NA	-0.985		0.2265
BioMARK as electrophysiological tool for assessing children at risk for (central) auditory processing disorders without reading deficits	Kumar (2015)	DLD	APD	Speech	right + left ears	Wave V	9.6	15	15	NA	NA	NA	NA	NA	NA	NA	NA	NA	NA	NA	NA	6.53	0.26	6.3	0.2	0.991600411	0.23194827	0.0538	0.042347767	0.001793333	-15.19	NA	0.001
BioMARK as electrophysiological tool for assessing children at risk for (central) auditory processing disorders without reading deficits	Kumar (2015)	DLD	APD	Speech	right + left ears	Wave A	9.6	15	15	NA	NA	NA	NA	NA	NA	NA	NA	NA	NA	NA	NA	7.68	0.42	7.27	0.3	1.12339308	0.364965752	0.1332	0.066633325	0.00444	-19.69	NA	0.001
Sensory Processing of Backward-Masking Signals in Children With Language-Learning Impairment As Assessed With the Auditory Brainstem Response	Marler (2005)	DLD	Language-Learning Impairment	Tones	Backward masked	Wave V	9.3	10	10	NA	NA	NA	NA	NA	NA	NA	NA	NA	NA	NA	NA	NA	NA	NA	NA	0.8195		0.21827584	0.4672		3.661	NA	<0.05
Sensory Processing of Backward-Masking Signals in Children With Language-Learning Impairment As Assessed With the Auditory Brainstem Response	Marler (2005)	DLD	Language-Learning Impairment	Tones	No masking	Wave V	9.3	10	10	NA	NA	NA	NA	NA	NA	NA	NA	NA	NA	NA	NA	NA	NA	NA	NA	0.628587266	0.286356421	0.082	0.064031242	0.0041		NA
Sensitivity, specificity and efficiency of speech-evoked ABR	Rocha-Muniz (2014)	DLD	APD	Speech	NA	Wave V	8.76	25	25	NA	NA	NA	NA	NA	NA	NA	NA	NA	NA	NA	NA	6.43	0.28	6.32	0.24	0.421830744	0.260768096	0.068	0.036878178	0.00136	5.8		0.03
Sensitivity, specificity and efficiency of speech-evoked ABR	Rocha-Muniz (2014)	DLD	APD	Speech	NA	Wave A	8.76	25	25	NA	NA	NA	NA	NA	NA	NA	NA	NA	NA	NA	NA	7.93	0.74	7.87	0.3	0.106265452	0.564623769	0.318800001	0.079849859	0.006376	9.31		0.005
Sensitivity, specificity and efficiency of speech-evoked ABR	Rocha-Muniz (2014)	DLD	SLI	Speech	NA	Wave V	8.32	25	25	NA	NA	NA	NA	NA	NA	NA	NA	NA	NA	NA	NA	6.78	0.76	6.32	0.24	0.816239457	0.563560112	0.3176	0.079699435	0.006352	5.8		0.005
Sensitivity, specificity and efficiency of speech-evoked ABR	Rocha-Muniz (2014)	DLD	SLI	Speech	NA	Wave A	8.32	25	25	NA	NA	NA	NA	NA	NA	NA	NA	NA	NA	NA	NA	8.61	1.62	7.87	0.3	0.635198983	1.16498927	1.357199999	0.164754363	0.027144	9.31		<0.001
Efficacy of auditory training using the auditory brainstem response to complex sounds: Auditory processing disorder and specific language impairment	Filippini (2012)	DLD	APD	Speech	Initial; silence	Wave V	9.09	9	7	NA	NA	NA	NA	NA	NA	NA	NA	NA	NA	NA	NA	6.66	0.4	6.53	0.33	0.349821512	0.371618084	0.1381	0.092904521	0.00863125	NA	NA	NA
Efficacy of auditory training using the auditory brainstem response to complex sounds: Auditory processing disorder and specific language impairment	Filippini (2012)	DLD	APD	Speech	Initial; silence	Wave A	9.09	9	7	NA	NA	NA	NA	NA	NA	NA	NA	NA	NA	NA	NA	7.83	0.54	7.45	0.3	0.838870493	0.452990066	0.2052	0.113247517	0.012825	NA	NA	NA
Efficacy of auditory training using the auditory brainstem response to complex sounds: Auditory processing disorder and specific language impairment	Filippini (2012)	DLD	SLI	Speech	Initial; silence; Auditory training + speech therapy	Wave V	9.09	6	7	NA	NA	NA	NA	NA	NA	NA	NA	NA	NA	NA	NA	6.64	0.31	6.53	0.33	0.342611274	0.321063573	0.103081818	0.089047014	0.007929371	NA	NA	NA
Efficacy of auditory training using the auditory brainstem response to complex sounds: Auditory processing disorder and specific language impairment	Filippini (2012)	DLD	SLI	Speech	Initial; silence; Auditory training + speech therapy	Wave A	9.09	6	7	NA	NA	NA	NA	NA	NA	NA	NA	NA	NA	NA	NA	7.51	0.27	7.45	0.3	0.209239324	0.286752982	0.082227273	0.079530968	0.006325175	NA	NA	NA
Efficacy of auditory training using the auditory brainstem response to complex sounds: Auditory processing disorder and specific language impairment	Filippini (2012)	DLD	SLI	Speech	Initial; silence; Speech therapy only	Wave V	9.09	8	7	NA	NA	NA	NA	NA	NA	NA	NA	NA	NA	NA	NA	6.59	0.31	6.53	0.33	0.187860204	0.319386431	0.102007692	0.082465222	0.006800513	NA	NA	NA
Efficacy of auditory training using the auditory brainstem response to complex sounds: Auditory processing disorder and specific language impairment	Filippini (2012)	DLD	SLI	Speech	Initial; silence; Speech therapy only	Wave A	9.09	8	7	NA	NA	NA	NA	NA	NA	NA	NA	NA	NA	NA	NA	7.63	0.19	7.45	0.3	0.728936592	0.246935058	0.060976923	0.063758358	0.004065128	NA	NA	NA
Efficacy of auditory training using the auditory brainstem response to complex sounds: Auditory processing disorder and specific language impairment	Filippini (2012)	DLD	APD	Speech	Initial; background noise	Wave V	9.09	9	7	NA	NA	NA	NA	NA	NA	NA	NA	NA	NA	NA	NA	7.86	1.1	6.83	0.69	1.088457204	0.946293521	0.895471428	0.23657338	0.055966964	NA	NA	NA
Efficacy of auditory training using the auditory brainstem response to complex sounds: Auditory processing disorder and specific language impairment	Filippini (2012)	DLD	APD	Speech	Initial; background noise	Wave A	9.09	9	7	NA	NA	NA	NA	NA	NA	NA	NA	NA	NA	NA	NA	9.3	0.94	8.29	0.94	1.074468085	0.94	0.8836	0.235	0.055225	NA	NA	NA
Efficacy of auditory training using the auditory brainstem response to complex sounds: Auditory processing disorder and specific language impairment	Filippini (2012)	DLD	SLI	Speech	Initial; background noise; Auditory training + speech therapy	Wave V	9.09	6	7	NA	NA	NA	NA	NA	NA	NA	NA	NA	NA	NA	NA	9.12	0.76	7.05	0.97	2.350204407	0.880774453	0.775763637	0.244282881	0.059674126	NA	NA	0.001
Efficacy of auditory training using the auditory brainstem response to complex sounds: Auditory processing disorder and specific language impairment	Filippini (2012)	DLD	SLI	Speech	Initial; background noise; Auditory training + speech therapy	Wave A	9.09	6	7	NA	NA	NA	NA	NA	NA	NA	NA	NA	NA	NA	NA	10.09	0.83	8.29	0.94	2.018652799	0.891683801	0.795100001	0.24730859	0.061161538	NA	NA	0.001
Efficacy of auditory training using the auditory brainstem response to complex sounds: Auditory processing disorder and specific language impairment	Filippini (2012)	DLD	SLI	Speech	Initial; background noise; Speech therapy only	Wave V	9.09	8	7	NA	NA	NA	NA	NA	NA	NA	NA	NA	NA	NA	NA	7.92	0.95	7.05	0.97	0.906927754	0.959282585	0.920223078	0.247685698	0.061348205	NA	NA	NA
Efficacy of auditory training using the auditory brainstem response to complex sounds: Auditory processing disorder and specific language impairment	Filippini (2012)	DLD	SLI	Speech	Initial; background noise; Speech therapy only	Wave A	9.09	8	7	NA	NA	NA	NA	NA	NA	NA	NA	NA	NA	NA	NA	9.07	0.77	8.29	0.94	0.91475906	0.852683547	0.727069231	0.220161945	0.048471282	NA	NA	NA
Investigation of auditory processing disorder and language impairment using the speech-evoked auditory brainstem response	Rocha-Muniz (2012)	DLD	APD	Speech	NA	Wave V	9.16	18	18	NA	NA	NA	NA	NA	NA	NA	NA	NA	NA	NA	NA	6.44	0.3	6.31	0.27	0.455509887	0.285394464	0.08145	0.047565744	0.0022625	3.773	NA	0.766
Investigation of auditory processing disorder and language impairment using the speech-evoked auditory brainstem response	Rocha-Muniz (2012)	DLD	APD	Speech	NA	Wave A	9.16	18	18	NA	NA	NA	NA	NA	NA	NA	NA	NA	NA	NA	NA	8.06	0.83	7.35	0.29	1.142046007	0.621691242	0.3865	0.103615207	0.010736111	7.315	NA	0.009
Investigation of auditory processing disorder and language impairment using the speech-evoked auditory brainstem response	Rocha-Muniz (2012)	DLD	LI	Speech	NA	Wave V	8.53	21	18	NA	NA	NA	NA	NA	NA	NA	NA	NA	NA	NA	NA	6.78	0.83	6.31	0.27	0.737739083	0.637081606	0.405872973	0.102014701	0.010406999	3.773	NA	0.029
Investigation of auditory processing disorder and language impairment using the speech-evoked auditory brainstem response	Rocha-Muniz (2012)	DLD	LI	Speech	NA	Wave A	8.53	21	18	NA	NA	NA	NA	NA	NA	NA	NA	NA	NA	NA	NA	8.75	1.73	7.35	0.29	1.087782921	1.287021493	1.656424323	0.206088376	0.042472419	7.315	NA	0.002
Speech auditory brainstem response audiometry in children with specific language impairment	Gabr (2015)	DLD	SLI	Speech	NA	Wave V	4.9	20	20	0.13	0.16	0.468	0.46	-0.981463958	0.344383507	0.1186	0.054451814	0.002965	NA	4.2	0.0001	7.95	1.02	6.6	0.342	1.774654365	0.760711509	0.578682	0.120279051	0.01446705	NA	-9.4	0.0001
Speech auditory brainstem response audiometry in children with specific language impairment	Gabr (2015)	DLD	SLI	Speech	NA	Wave A	4.9	20	20	0.086	0.039	0.319	0.293	-1.114781495	0.209009569	0.043685	0.033047315	0.001092125	NA	4.52	0.0001	12.1	2.37	8.73	0.791	1.907492353	1.766717436	3.121290499	0.279342554	0.078032263	NA	-10.3	0.0001
Maximum length sequences-auditory brainstem responses from children with auditory processing disorders.	Jirsa (2001)	DLD	APD	Clicks	Right Ear	Wave I	NA	37	30	NA	NA	NA	NA	NA	NA	NA	NA	NA	NA	NA	NA	1.97	0.359	1.99	0.354	-0.056057286	0.356777888	0.127290461	0.043587356	0.001899858	0.0961	0.31	0.76
Maximum length sequences-auditory brainstem responses from children with auditory processing disorders.	Jirsa (2001)	DLD	APD	Clicks	Left Ear	Wave I	NA	37	30	NA	NA	NA	NA	NA	NA	NA	NA	NA	NA	NA	NA	2.01	0.419	1.98	0.412	0.072134202	0.41589148	0.172965723	0.050809231	0.002581578	0.0576	0.24	0.81
Maximum length sequences-auditory brainstem responses from children with auditory processing disorders.	Jirsa (2001)	DLD	APD	Clicks	Right Ear	Wave III	NA	37	30	NA	NA	NA	NA	NA	NA	NA	NA	NA	NA	NA	NA	4.39	0.481	4.22	0.329	0.404726873	0.420036354	0.176430539	0.051315608	0.002633292	1.9321	1.39	0.17
Maximum length sequences-auditory brainstem responses from children with auditory processing disorders.	Jirsa (2001)	DLD	APD	Clicks	Left Ear	Wave III	NA	37	30	NA	NA	NA	NA	NA	NA	NA	NA	NA	NA	NA	NA	4.42	0.389	4.24	0.344	0.487012175	0.369600616	0.136604615	0.045153902	0.002038875	3.2761	1.81	0.08
Maximum length sequences-auditory brainstem responses from children with auditory processing disorders.	Jirsa (2001)	DLD	APD	Clicks	Right Ear	Wave V	NA	37	30	NA	NA	NA	NA	NA	NA	NA	NA	NA	NA	NA	NA	7.29	0.594	6.82	0.388	0.917201693	0.512428186	0.262582646	0.062603067	0.003919144	14.6689	3.83	<0.001
Maximum length sequences-auditory brainstem responses from children with auditory processing disorders.	Jirsa (2001)	DLD	APD	Clicks	Left Ear	Wave V	NA	37	30	NA	NA	NA	NA	NA	NA	NA	NA	NA	NA	NA	NA	7.26	0.647	6.73	0.405	0.959638999	0.552291019	0.30502537	0.067473087	0.004552617	15.8404	3.98	<0.001
Brainstem correlates of temporal auditory processing in children with specific language impairment	Basu (2010)	DLD	SLI	Clicks	NA	Wave I	7.8	10	10	NA	NA	NA	NA	-1.0077		0.2277	0.4772	0.22771984	5.535	NA	<.05	NA	NA	NA	NA	NA	NA	NA	NA	NA	NA	NA	NA
Brainstem correlates of temporal auditory processing in children with specific language impairment	Basu (2010)	DLD	SLI	Clicks	NA	Wave III	7.8	10	10	NA	NA	NA	NA	NA	NA	NA	NA	NA	NA	NA	NA	NA	NA	NA	NA	0.9782	NA	0.2261	0.4755	0.22610025	5.216	NA	NA
Brainstem correlates of temporal auditory processing in children with specific language impairment	Basu (2010)	DLD	SLI	Clicks	NA	Wave V	7.8	10	10	NA	NA	NA	NA	-0.9728		0.2259	0.4752	0.22581504	5.158	NA	NA	NA	NA	NA	NA	0.8818	NA	0.2212	0.4703	0.22118209	4.238	NA	NA
Auditory evoked potentials: predicting speech therapy outcomes in children with phonological disorders.	Leite (2014)	DLD	Phonological disorder	Clicks	NA	Wave I	8.9	23	24	NA	NA	NA	NA	NA	NA	NA	NA	NA	NA	NA	NA	1.49	0.08	1.5	0.09	-0.11729135	0.085257779	0.007268889	0.012436125	0.000154657	NA	NA	0.405
Auditory evoked potentials: predicting speech therapy outcomes in children with phonological disorders.	Leite (2014)	DLD	Phonological disorder	Clicks	NA	Wave III	8.9	23	24	NA	NA	NA	NA	NA	NA	NA	NA	NA	NA	NA	NA	3.68	0.16	3.61	0.11	0.511890697	0.136747943	0.0187	0.019946738	0.000397872	NA	NA	0.022
Auditory evoked potentials: predicting speech therapy outcomes in children with phonological disorders.	Leite (2014)	DLD	Phonological disorder	Clicks	NA	Wave V	8.9	23	24	NA	NA	NA	NA	NA	NA	NA	NA	NA	NA	NA	NA	5.64	0.19	5.59	0.12	0.316171563	0.15814199	0.025008889	0.02306738	0.000532104	NA	NA	0.091
Speech and non-speech processing in children with phonological disorders: an electrophysiological study.	Goncalves (2011)	DLD	Phonological disorder	Clicks	NA	Wave I	9.5	18	18	NA	NA	NA	NA	NA	NA	NA	NA	NA	NA	NA	NA	1.5	0.06	1.43	0.09	0.915208631	0.076485293	0.00585	0.012747549	0.0001625	NA	NA	0.01
Speech and non-speech processing in children with phonological disorders: an electrophysiological study.	Goncalves(2011)	DLD	Phonological disorder	Clicks	NA	Wave III	9.5	18	18	NA	NA	NA	NA	NA	NA	NA	NA	NA	NA	NA	NA	3.64	0.13	3.53	0.09	0.98386991	0.111803399	0.0125	0.0186339	0.000347222	NA	NA	0.01
Speech and non-speech processing in children with phonological disorders: an electrophysiological study.	Goncalves (2011)	DLD	Phonological disorder	Clicks	NA	Wave V	9.5	18	18	NA	NA	NA	NA	NA	NA	NA	NA	NA	NA	NA	NA	5.54	0.2	5.41	0.1	0.822192192	0.158113883	0.025	0.026352314	0.000694444	NA	NA	0.02
Speech and non-speech processing in children with phonological disorders: an electrophysiological study.	Goncalves (2011)	DLD	Phonological disorder	Speech	NA	Wave V	9.5	18	18	0.3	0.15	0.32	0.17	-0.124756572	0.160312195	0.0257	0.026718699	0.000713889	NA	NA	0.51	8.58	1.32	7.41	0.92	1.028375235	1.137717012	1.294399999	0.189619502	0.035955556	NA	NA	< 0.001
Speech and non-speech processing in children with phonological disorders: an electrophysiological study.	Goncalves (2011)	DLD	Phonological disorder	Speech	NA	Wave A	9.5	18	18	-0.35	0.16	-0.31	0.16	-0.25	0.16	0.0256	0.026666667	0.000711111	NA	NA	0.98	10.32	1.43	9.39	0.97	0.761145334	1.22184287	1.492899999	0.203640478	0.041469444	NA	NA	0.0003
